# Supplementary material for: NIS-Seq enables cell-type-agnostic optical perturbation screening
Source: Nat Biotechnol. 2024 Dec 19;43(8):1337–47. doi: 10.1038/s41587-024-02516-5 (PMC12339361; doi:10.1038/s41587-024-02516-5)
Supplement: Supplementary file 3 — Oligonucleotides and primers used in this study. Overview of screening imaging datasets. [file 41587_2024_2516_MOESM3_ESM.xlsx]

## Sheet: Supplementary Table 1
Figure	Name	Sequence	Application
1-3	gRNA_library_fwd	TATCTTGTGGAAAGGACGAAACA	amplification of Brunello gRNA library for cloning into CROPseq vectors
1-3	gRNA_library_rev	GCCTTATTTTAACTTGCTATTTCTAG	amplification of Brunello gRNA library for cloning into CROPseq vectors
S1B	CROPseq_iT7_no-term_fwd	CCTATAGTGAGTCGTATTACTAGATCTTGAGACACTGCTTTTTGC	inverse-T7 insertion into CROPseq-Guide-Puro (Addgene #86708)
S1B	CROPseq_iT7_no-term_rev	GCACCGACTCGGTGCCACTTTTT	inverse-T7 insertion into CROPseq-Guide-Puro (Addgene #86708)
S1B	CROPseq_iT7_fwd	CCTATAGTGAGTCGTATTAAAGCTTGGCGTAACTAGATCTTGAGACACTG	inverse-T7 and terminator insertion into CROPseq-Guide-Puro (Addgene #86708)
S1B	CROPseq_iT7_rev	GATCAAAAAAGCACCGACTCGGTGCCACTTTTT	inverse-T7 and terminator insertion into CROPseq-Guide-Puro (Addgene #86708)
1-3	oRT_CROPseq_iT7	A+CT+AT+CA+TA+TG+CT+TACCGTAACTT	NIS-Seq
1-3	oPD_CROPseq_iT7	/5Phos/GGTGTTTCGTCCTTTCC CTCCTGTTCGACAGTCAGCCGCATCTGCGTCTATTTAGTGGAGCCCTTG CTTGCTATTTCTAGCTCTAAAAC	NIS-Seq
1-3	oSBS_CROPseq_iT7	ATTTAGTGGAGCCCTTG CTTGCTATTTCTAGCTCTAAAAC	NIS-Seq
S1B	IL1R1_gRNA_sense	CACCGAATAGTCTTCCCCTAGCACT	cloning of validation gRNA
S1B	IL1R1_gRNA_antisense	AAACAGTGCTAGGGGAAGACTATTC	cloning of validation gRNA
S1B	MYD88_gRNA_sense	CACCGACCACACTTGATGACCCCCT	cloning of validation gRNA
S1B	MYD88_gRNA_antisense	AAACAGGGGGTCATCAAGTGTGGTC	cloning of validation gRNA
S1B	MAP3K7_gRNA_sense	CACCGCCCAGCTTTCCGAATCATGT	cloning of validation gRNA
S1B	MAP3K7_gRNA_antisense	AAACACATGATTCGGAAAGCTGGGC	cloning of validation gRNA
S1B	MiSeq_MYD88_fwd	ACACTCTTTCCCTACACGACGCTCTTCCGATCTAGCCCATCTGCTTCAAACACCCA	determination of editing rate by NGS (OutKnocker.org)
S1B	MiSeq_MYD88_rev	TGACTGGAGTTCAGACGTGTGCTCTTCCGATCTAGGGAGGCTGCTTTACTCTGTCT	determination of editing rate by NGS (OutKnocker.org)
S1B	MiSeq_IL1R1_fwd	ACACTCTTTCCCTACACGACGCTCTTCCGATCTATACATTCTTTGCAGGATCCCAG	determination of editing rate by NGS (OutKnocker.org)
S1B	MiSeq_IL1R1_rev	TGACTGGAGTTCAGACGTGTGCTCTTCCGATCTGGCAGCAAAGGTTAGGAGCAACT	determination of editing rate by NGS (OutKnocker.org)
S1B	MiSeq_MAP3K7_fwd	ACACTCTTTCCCTACACGACGCTCTTCCGATCTAAGGGGACAGGAGTAGTCTTCCA	determination of editing rate by NGS (OutKnocker.org)
S1B	MiSeq_MAP3K7_rev	TGACTGGAGTTCAGACGTGTGCTCTTCCGATCTCCATTGTTTCTGTAAGTCATGTG	determination of editing rate by NGS (OutKnocker.org)
S1B	MiSeq_NLRP3_fwd	ACACTCTTTCCCTACACGACGCTCTTCCGATCTCCACTTCGGCTCATCTCTTTTTG	KO verification by NGS (OutKnocker.org)
S1B	MiSeq_NLRP3_rev	TGACTGGAGTTCAGACGTGTGCTCTTCCGATCTACCTGGAGGATGTGGACTTGAAG	KO verification by NGS (OutKnocker.org)
1G	MiSeq_gRNA_fwd_S0	ACACTCTTTCCCTACACGACGCTCTTCCGATCTATCTTGTGGAAAGGACGAAACAC	gRNA library NGS
1G	MiSeq_gRNA_fwd_S1	ACACTCTTTCCCTACACGACGCTCTTCCGATCTCATCTTGTGGAAAGGACGAAACAC	gRNA library NGS
1G	MiSeq_gRNA_fwd_S2	ACACTCTTTCCCTACACGACGCTCTTCCGATCTGCATCTTGTGGAAAGGACGAAACAC	gRNA library NGS
1G	MiSeq_gRNA_fwd_S3	ACACTCTTTCCCTACACGACGCTCTTCCGATCTAGCATCTTGTGGAAAGGACGAAACAC	gRNA library NGS
1G	MiSeq_gRNA_fwd_S4	ACACTCTTTCCCTACACGACGCTCTTCCGATCTCAACATCTTGTGGAAAGGACGAAACAC	gRNA library NGS
1G	MiSeq_gRNA_fwd_S6	ACACTCTTTCCCTACACGACGCTCTTCCGATCTTGCACCATCTTGTGGAAAGGACGAAACAC	gRNA library NGS
1G	MiSeq_gRNA_fwd_S7	ACACTCTTTCCCTACACGACGCTCTTCCGATCTACGCAACATCTTGTGGAAAGGACGAAACAC	gRNA library NGS
1G	MiSeq_gRNA_fwd_S8	ACACTCTTTCCCTACACGACGCTCTTCCGATCTGAAGACCCATCTTGTGGAAAGGACGAAACAC	gRNA library NGS
1G	MiSeq_gRNA_rev	TGACTGGAGTTCAGACGTGTGCTCTTCCGATCTCCGACTCGGTGCCACTTTTTCAA	gRNA library NGS
1G	Barcoding_fwd_1	AATGATACGGCGACCACCGAGATCTACAC TCGTGGAGCG ACACTCTTTCCCTACACGACGCT	dual indexing NGS
1G	Barcoding_fwd_2	AATGATACGGCGACCACCGAGATCTACAC CTACAAGATA ACACTCTTTCCCTACACGACGCT	dual indexing NGS
1G	Barcoding_fwd_3	AATGATACGGCGACCACCGAGATCTACAC TATAGTAGCT ACACTCTTTCCCTACACGACGCT	dual indexing NGS
1G	Barcoding_fwd_4	AATGATACGGCGACCACCGAGATCTACAC TGCCTGGTGG ACACTCTTTCCCTACACGACGCT	dual indexing NGS
1G	Barcoding_fwd_5	AATGATACGGCGACCACCGAGATCTACAC ACATTATCCT ACACTCTTTCCCTACACGACGCT	dual indexing NGS
1G	Barcoding_fwd_6	AATGATACGGCGACCACCGAGATCTACAC GTCCACTTGT ACACTCTTTCCCTACACGACGCT	dual indexing NGS
1G	Barcoding_fwd_7	AATGATACGGCGACCACCGAGATCTACAC TGGAACAGTA ACACTCTTTCCCTACACGACGCT	dual indexing NGS
1G	Barcoding_fwd_8	AATGATACGGCGACCACCGAGATCTACAC CCTTGTTAAT ACACTCTTTCCCTACACGACGCT	dual indexing NGS
1G	Barcoding_fwd_9	AATGATACGGCGACCACCGAGATCTACAC GTTGATAGTG ACACTCTTTCCCTACACGACGCT	dual indexing NGS
1G	Barcoding_fwd_10	AATGATACGGCGACCACCGAGATCTACAC ACCAGCGACA ACACTCTTTCCCTACACGACGCT	dual indexing NGS
1G	Barcoding_fwd_11	AATGATACGGCGACCACCGAGATCTACAC CATACACTGT ACACTCTTTCCCTACACGACGCT	dual indexing NGS
1G	Barcoding_fwd_12	AATGATACGGCGACCACCGAGATCTACAC GTGTGGCGCT ACACTCTTTCCCTACACGACGCT	dual indexing NGS
1G	Barcoding_fwd_13	AATGATACGGCGACCACCGAGATCTACAC ATCACGAAGG ACACTCTTTCCCTACACGACGCT	dual indexing NGS
1G	Barcoding_fwd_14	AATGATACGGCGACCACCGAGATCTACAC CGGCTCTACT ACACTCTTTCCCTACACGACGCT	dual indexing NGS
1G	Barcoding_fwd_15	AATGATACGGCGACCACCGAGATCTACAC GAATGCACGA ACACTCTTTCCCTACACGACGCT	dual indexing NGS
1G	Barcoding_fwd_16	AATGATACGGCGACCACCGAGATCTACAC AAGACTATAG ACACTCTTTCCCTACACGACGCT	dual indexing NGS
1G	Barcoding_fwd_17	AATGATACGGCGACCACCGAGATCTACAC TCGGCAGCAA ACACTCTTTCCCTACACGACGCT	dual indexing NGS
1G	Barcoding_fwd_18	AATGATACGGCGACCACCGAGATCTACAC CTAATGATGG ACACTCTTTCCCTACACGACGCT	dual indexing NGS
1G	Barcoding_fwd_19	AATGATACGGCGACCACCGAGATCTACAC GGTTGCCTCT ACACTCTTTCCCTACACGACGCT	dual indexing NGS
1G	Barcoding_fwd_20	AATGATACGGCGACCACCGAGATCTACAC CGCACATGGC ACACTCTTTCCCTACACGACGCT	dual indexing NGS
1G	Barcoding_fwd_21	AATGATACGGCGACCACCGAGATCTACAC GGCCTGTCCT ACACTCTTTCCCTACACGACGCT	dual indexing NGS
1G	Barcoding_fwd_22	AATGATACGGCGACCACCGAGATCTACAC CTGTGTTAGG ACACTCTTTCCCTACACGACGCT	dual indexing NGS
1G	Barcoding_fwd_23	AATGATACGGCGACCACCGAGATCTACAC TAAGGAACGT ACACTCTTTCCCTACACGACGCT	dual indexing NGS
1G	Barcoding_fwd_24	AATGATACGGCGACCACCGAGATCTACAC CTAACTGTAA ACACTCTTTCCCTACACGACGCT	dual indexing NGS
1G	Barcoding_fwd_25	AATGATACGGCGACCACCGAGATCTACAC GGCGAGATGG ACACTCTTTCCCTACACGACGCT	dual indexing NGS
1G	Barcoding_fwd_26	AATGATACGGCGACCACCGAGATCTACAC AATAGAGCAA ACACTCTTTCCCTACACGACGCT	dual indexing NGS
1G	Barcoding_fwd_27	AATGATACGGCGACCACCGAGATCTACAC TCAATCCATT ACACTCTTTCCCTACACGACGCT	dual indexing NGS
1G	Barcoding_fwd_28	AATGATACGGCGACCACCGAGATCTACAC TCGTATGCGG ACACTCTTTCCCTACACGACGCT	dual indexing NGS
1G	Barcoding_fwd_29	AATGATACGGCGACCACCGAGATCTACAC TCCGACCTCG ACACTCTTTCCCTACACGACGCT	dual indexing NGS
1G	Barcoding_fwd_30	AATGATACGGCGACCACCGAGATCTACAC CTTATGGAAT ACACTCTTTCCCTACACGACGCT	dual indexing NGS
1G	Barcoding_fwd_31	AATGATACGGCGACCACCGAGATCTACAC GCTTACGGAC ACACTCTTTCCCTACACGACGCT	dual indexing NGS
1G	Barcoding_fwd_32	AATGATACGGCGACCACCGAGATCTACAC GAACATACGG ACACTCTTTCCCTACACGACGCT	dual indexing NGS
1G	Barcoding_fwd_33	AATGATACGGCGACCACCGAGATCTACAC GTCGATTACA ACACTCTTTCCCTACACGACGCT	dual indexing NGS
1G	Barcoding_fwd_34	AATGATACGGCGACCACCGAGATCTACAC ACTAGCCGTG ACACTCTTTCCCTACACGACGCT	dual indexing NGS
1G	Barcoding_fwd_35	AATGATACGGCGACCACCGAGATCTACAC AAGTTGGTGA ACACTCTTTCCCTACACGACGCT	dual indexing NGS
1G	Barcoding_fwd_36	AATGATACGGCGACCACCGAGATCTACAC TGGCAATATT ACACTCTTTCCCTACACGACGCT	dual indexing NGS
1G	Barcoding_fwd_37	AATGATACGGCGACCACCGAGATCTACAC GATCACCGCG ACACTCTTTCCCTACACGACGCT	dual indexing NGS
1G	Barcoding_fwd_38	AATGATACGGCGACCACCGAGATCTACAC TACCATCCGT ACACTCTTTCCCTACACGACGCT	dual indexing NGS
1G	Barcoding_fwd_39	AATGATACGGCGACCACCGAGATCTACAC GCTGTAGGAA ACACTCTTTCCCTACACGACGCT	dual indexing NGS
1G	Barcoding_fwd_40	AATGATACGGCGACCACCGAGATCTACAC CGCACTAATG ACACTCTTTCCCTACACGACGCT	dual indexing NGS
1G	Barcoding_fwd_41	AATGATACGGCGACCACCGAGATCTACAC GACAACTGAA ACACTCTTTCCCTACACGACGCT	dual indexing NGS
1G	Barcoding_fwd_42	AATGATACGGCGACCACCGAGATCTACAC AGTGGTCAGG ACACTCTTTCCCTACACGACGCT	dual indexing NGS
1G	Barcoding_fwd_43	AATGATACGGCGACCACCGAGATCTACAC TTCTATGGTT ACACTCTTTCCCTACACGACGCT	dual indexing NGS
1G	Barcoding_fwd_44	AATGATACGGCGACCACCGAGATCTACAC AATCCGGCCA ACACTCTTTCCCTACACGACGCT	dual indexing NGS
1G	Barcoding_fwd_45	AATGATACGGCGACCACCGAGATCTACAC CCATAAGGTT ACACTCTTTCCCTACACGACGCT	dual indexing NGS
1G	Barcoding_fwd_46	AATGATACGGCGACCACCGAGATCTACAC ATCTCTACCA ACACTCTTTCCCTACACGACGCT	dual indexing NGS
1G	Barcoding_fwd_47	AATGATACGGCGACCACCGAGATCTACAC CGGTGGCGAA ACACTCTTTCCCTACACGACGCT	dual indexing NGS
1G	Barcoding_fwd_48	AATGATACGGCGACCACCGAGATCTACAC TAACAATAGG ACACTCTTTCCCTACACGACGCT	dual indexing NGS
1G	Barcoding_fwd_49	AATGATACGGCGACCACCGAGATCTACAC CTGGTACACG ACACTCTTTCCCTACACGACGCT	dual indexing NGS
1G	Barcoding_fwd_50	AATGATACGGCGACCACCGAGATCTACAC TCAACGTGTA ACACTCTTTCCCTACACGACGCT	dual indexing NGS
1G	Barcoding_fwd_51	AATGATACGGCGACCACCGAGATCTACAC ACTGTTGTGA ACACTCTTTCCCTACACGACGCT	dual indexing NGS
1G	Barcoding_fwd_52	AATGATACGGCGACCACCGAGATCTACAC GTGCGTCCTT ACACTCTTTCCCTACACGACGCT	dual indexing NGS
1G	Barcoding_fwd_53	AATGATACGGCGACCACCGAGATCTACAC AGCACATCCT ACACTCTTTCCCTACACGACGCT	dual indexing NGS
1G	Barcoding_fwd_54	AATGATACGGCGACCACCGAGATCTACAC TTCCGTCGCA ACACTCTTTCCCTACACGACGCT	dual indexing NGS
1G	Barcoding_fwd_55	AATGATACGGCGACCACCGAGATCTACAC CTTAACCACT ACACTCTTTCCCTACACGACGCT	dual indexing NGS
1G	Barcoding_fwd_56	AATGATACGGCGACCACCGAGATCTACAC GCCTCGGATA ACACTCTTTCCCTACACGACGCT	dual indexing NGS
1G	Barcoding_fwd_57	AATGATACGGCGACCACCGAGATCTACAC CGTCGACTGG ACACTCTTTCCCTACACGACGCT	dual indexing NGS
1G	Barcoding_fwd_58	AATGATACGGCGACCACCGAGATCTACAC TACTAGTCAA ACACTCTTTCCCTACACGACGCT	dual indexing NGS
1G	Barcoding_fwd_59	AATGATACGGCGACCACCGAGATCTACAC ATAGACCGTT ACACTCTTTCCCTACACGACGCT	dual indexing NGS
1G	Barcoding_fwd_60	AATGATACGGCGACCACCGAGATCTACAC ACAGTTCCAG ACACTCTTTCCCTACACGACGCT	dual indexing NGS
1G	Barcoding_fwd_61	AATGATACGGCGACCACCGAGATCTACAC AGGCATGTAG ACACTCTTTCCCTACACGACGCT	dual indexing NGS
1G	Barcoding_fwd_62	AATGATACGGCGACCACCGAGATCTACAC GCAAGTCTCA ACACTCTTTCCCTACACGACGCT	dual indexing NGS
1G	Barcoding_fwd_63	AATGATACGGCGACCACCGAGATCTACAC TTGGCTCCGC ACACTCTTTCCCTACACGACGCT	dual indexing NGS
1G	Barcoding_fwd_64	AATGATACGGCGACCACCGAGATCTACAC AACTGATACT ACACTCTTTCCCTACACGACGCT	dual indexing NGS
1G	Barcoding_fwd_65	AATGATACGGCGACCACCGAGATCTACAC GTAAGGCATA ACACTCTTTCCCTACACGACGCT	dual indexing NGS
1G	Barcoding_fwd_66	AATGATACGGCGACCACCGAGATCTACAC AATTGCTGCG ACACTCTTTCCCTACACGACGCT	dual indexing NGS
1G	Barcoding_fwd_67	AATGATACGGCGACCACCGAGATCTACAC TTACAATTCC ACACTCTTTCCCTACACGACGCT	dual indexing NGS
1G	Barcoding_fwd_68	AATGATACGGCGACCACCGAGATCTACAC AACCTAGCAC ACACTCTTTCCCTACACGACGCT	dual indexing NGS
1G	Barcoding_fwd_69	AATGATACGGCGACCACCGAGATCTACAC TCTGTGTGGA ACACTCTTTCCCTACACGACGCT	dual indexing NGS
1G	Barcoding_fwd_70	AATGATACGGCGACCACCGAGATCTACAC GGAATTCCAA ACACTCTTTCCCTACACGACGCT	dual indexing NGS
1G	Barcoding_fwd_71	AATGATACGGCGACCACCGAGATCTACAC AAGCGCGCTT ACACTCTTTCCCTACACGACGCT	dual indexing NGS
1G	Barcoding_fwd_72	AATGATACGGCGACCACCGAGATCTACAC TGAGCGTTGT ACACTCTTTCCCTACACGACGCT	dual indexing NGS
1G	Barcoding_fwd_73	AATGATACGGCGACCACCGAGATCTACAC ATCATAGGCT ACACTCTTTCCCTACACGACGCT	dual indexing NGS
1G	Barcoding_fwd_74	AATGATACGGCGACCACCGAGATCTACAC TGTTAGAAGG ACACTCTTTCCCTACACGACGCT	dual indexing NGS
1G	Barcoding_fwd_75	AATGATACGGCGACCACCGAGATCTACAC GATGGATGTA ACACTCTTTCCCTACACGACGCT	dual indexing NGS
1G	Barcoding_fwd_76	AATGATACGGCGACCACCGAGATCTACAC ACGGCCGTCA ACACTCTTTCCCTACACGACGCT	dual indexing NGS
1G	Barcoding_fwd_77	AATGATACGGCGACCACCGAGATCTACAC CGTTGCTTAC ACACTCTTTCCCTACACGACGCT	dual indexing NGS
1G	Barcoding_fwd_78	AATGATACGGCGACCACCGAGATCTACAC TGACTACATA ACACTCTTTCCCTACACGACGCT	dual indexing NGS
1G	Barcoding_fwd_79	AATGATACGGCGACCACCGAGATCTACAC CGGCCTCGTT ACACTCTTTCCCTACACGACGCT	dual indexing NGS
1G	Barcoding_fwd_80	AATGATACGGCGACCACCGAGATCTACAC CAAGCATCCG ACACTCTTTCCCTACACGACGCT	dual indexing NGS
1G	Barcoding_fwd_81	AATGATACGGCGACCACCGAGATCTACAC TCGTCTGACT ACACTCTTTCCCTACACGACGCT	dual indexing NGS
1G	Barcoding_fwd_82	AATGATACGGCGACCACCGAGATCTACAC CTCATAGCGA ACACTCTTTCCCTACACGACGCT	dual indexing NGS
1G	Barcoding_fwd_83	AATGATACGGCGACCACCGAGATCTACAC AGACACATTA ACACTCTTTCCCTACACGACGCT	dual indexing NGS
1G	Barcoding_fwd_84	AATGATACGGCGACCACCGAGATCTACAC GCGCGATGTT ACACTCTTTCCCTACACGACGCT	dual indexing NGS
1G	Barcoding_fwd_85	AATGATACGGCGACCACCGAGATCTACAC CATGAGTACT ACACTCTTTCCCTACACGACGCT	dual indexing NGS
1G	Barcoding_fwd_86	AATGATACGGCGACCACCGAGATCTACAC ACGTCAATAC ACACTCTTTCCCTACACGACGCT	dual indexing NGS
1G	Barcoding_fwd_87	AATGATACGGCGACCACCGAGATCTACAC GATACCTCCT ACACTCTTTCCCTACACGACGCT	dual indexing NGS
1G	Barcoding_fwd_88	AATGATACGGCGACCACCGAGATCTACAC ATCCGTAAGT ACACTCTTTCCCTACACGACGCT	dual indexing NGS
1G	Barcoding_fwd_89	AATGATACGGCGACCACCGAGATCTACAC CGTGTATCTT ACACTCTTTCCCTACACGACGCT	dual indexing NGS
1G	Barcoding_fwd_90	AATGATACGGCGACCACCGAGATCTACAC GAACCATGAA ACACTCTTTCCCTACACGACGCT	dual indexing NGS
1G	Barcoding_fwd_91	AATGATACGGCGACCACCGAGATCTACAC GGCCATCATA ACACTCTTTCCCTACACGACGCT	dual indexing NGS
1G	Barcoding_fwd_92	AATGATACGGCGACCACCGAGATCTACAC ACATACTTCC ACACTCTTTCCCTACACGACGCT	dual indexing NGS
1G	Barcoding_fwd_93	AATGATACGGCGACCACCGAGATCTACAC TATGTGCAAT ACACTCTTTCCCTACACGACGCT	dual indexing NGS
1G	Barcoding_fwd_94	AATGATACGGCGACCACCGAGATCTACAC GATTAAGGTG ACACTCTTTCCCTACACGACGCT	dual indexing NGS
1G	Barcoding_fwd_95	AATGATACGGCGACCACCGAGATCTACAC ATGTAGACAA ACACTCTTTCCCTACACGACGCT	dual indexing NGS
1G	Barcoding_fwd_96	AATGATACGGCGACCACCGAGATCTACAC CACATCGGTG ACACTCTTTCCCTACACGACGCT	dual indexing NGS
1G	Barcoding_rev_1	CAAGCAGAAGACGGCATACGAGAT CGCTCAGTTC GTGACTGGAGTTCAGACGTGTGCT	dual indexing NGS
1G	Barcoding_rev_2	CAAGCAGAAGACGGCATACGAGAT TATCTGACCT GTGACTGGAGTTCAGACGTGTGCT	dual indexing NGS
1G	Barcoding_rev_3	CAAGCAGAAGACGGCATACGAGAT ATATGAGACG GTGACTGGAGTTCAGACGTGTGCT	dual indexing NGS
1G	Barcoding_rev_4	CAAGCAGAAGACGGCATACGAGAT CTTATGGAAT GTGACTGGAGTTCAGACGTGTGCT	dual indexing NGS
1G	Barcoding_rev_5	CAAGCAGAAGACGGCATACGAGAT TAATCTCGTC GTGACTGGAGTTCAGACGTGTGCT	dual indexing NGS
1G	Barcoding_rev_6	CAAGCAGAAGACGGCATACGAGAT GCGCGATGTT GTGACTGGAGTTCAGACGTGTGCT	dual indexing NGS
1G	Barcoding_rev_7	CAAGCAGAAGACGGCATACGAGAT AGAGCACTAG GTGACTGGAGTTCAGACGTGTGCT	dual indexing NGS
1G	Barcoding_rev_8	CAAGCAGAAGACGGCATACGAGAT TGCCTTGATC GTGACTGGAGTTCAGACGTGTGCT	dual indexing NGS
1G	Barcoding_rev_9	CAAGCAGAAGACGGCATACGAGAT CTACTCAGTC GTGACTGGAGTTCAGACGTGTGCT	dual indexing NGS
1G	Barcoding_rev_10	CAAGCAGAAGACGGCATACGAGAT TCGTCTGACT GTGACTGGAGTTCAGACGTGTGCT	dual indexing NGS
1G	Barcoding_rev_11	CAAGCAGAAGACGGCATACGAGAT GAACATACGG GTGACTGGAGTTCAGACGTGTGCT	dual indexing NGS
1G	Barcoding_rev_12	CAAGCAGAAGACGGCATACGAGAT CCTATGACTC GTGACTGGAGTTCAGACGTGTGCT	dual indexing NGS
1G	Barcoding_rev_13	CAAGCAGAAGACGGCATACGAGAT TAATGGCAAG GTGACTGGAGTTCAGACGTGTGCT	dual indexing NGS
1G	Barcoding_rev_14	CAAGCAGAAGACGGCATACGAGAT GTGCCGCTTC GTGACTGGAGTTCAGACGTGTGCT	dual indexing NGS
1G	Barcoding_rev_15	CAAGCAGAAGACGGCATACGAGAT CGGCAATGGA GTGACTGGAGTTCAGACGTGTGCT	dual indexing NGS
1G	Barcoding_rev_16	CAAGCAGAAGACGGCATACGAGAT GCCGTAACCG GTGACTGGAGTTCAGACGTGTGCT	dual indexing NGS
1G	Barcoding_rev_17	CAAGCAGAAGACGGCATACGAGAT AACCATTCTC GTGACTGGAGTTCAGACGTGTGCT	dual indexing NGS
1G	Barcoding_rev_18	CAAGCAGAAGACGGCATACGAGAT GGTTGCCTCT GTGACTGGAGTTCAGACGTGTGCT	dual indexing NGS
1G	Barcoding_rev_19	CAAGCAGAAGACGGCATACGAGAT CTAATGATGG GTGACTGGAGTTCAGACGTGTGCT	dual indexing NGS
1G	Barcoding_rev_20	CAAGCAGAAGACGGCATACGAGAT TCGGCCTATC GTGACTGGAGTTCAGACGTGTGCT	dual indexing NGS
1G	Barcoding_rev_21	CAAGCAGAAGACGGCATACGAGAT AGTCAACCAT GTGACTGGAGTTCAGACGTGTGCT	dual indexing NGS
1G	Barcoding_rev_22	CAAGCAGAAGACGGCATACGAGAT GAGCGCAATA GTGACTGGAGTTCAGACGTGTGCT	dual indexing NGS
1G	Barcoding_rev_23	CAAGCAGAAGACGGCATACGAGAT AACAAGGCGT GTGACTGGAGTTCAGACGTGTGCT	dual indexing NGS
1G	Barcoding_rev_24	CAAGCAGAAGACGGCATACGAGAT GTATGTAGAA GTGACTGGAGTTCAGACGTGTGCT	dual indexing NGS
1G	Barcoding_rev_25	CAAGCAGAAGACGGCATACGAGAT TTCTATGGTT GTGACTGGAGTTCAGACGTGTGCT	dual indexing NGS
1G	Barcoding_rev_26	CAAGCAGAAGACGGCATACGAGAT CCTCGCAACC GTGACTGGAGTTCAGACGTGTGCT	dual indexing NGS
1G	Barcoding_rev_27	CAAGCAGAAGACGGCATACGAGAT TGGATGCTTA GTGACTGGAGTTCAGACGTGTGCT	dual indexing NGS
1G	Barcoding_rev_28	CAAGCAGAAGACGGCATACGAGAT ATGTCGTGGT GTGACTGGAGTTCAGACGTGTGCT	dual indexing NGS
1G	Barcoding_rev_29	CAAGCAGAAGACGGCATACGAGAT AGAGTGCGGC GTGACTGGAGTTCAGACGTGTGCT	dual indexing NGS
1G	Barcoding_rev_30	CAAGCAGAAGACGGCATACGAGAT TGCCTGGTGG GTGACTGGAGTTCAGACGTGTGCT	dual indexing NGS
1G	Barcoding_rev_31	CAAGCAGAAGACGGCATACGAGAT TGCGTGTCAC GTGACTGGAGTTCAGACGTGTGCT	dual indexing NGS
1G	Barcoding_rev_32	CAAGCAGAAGACGGCATACGAGAT CATACACTGT GTGACTGGAGTTCAGACGTGTGCT	dual indexing NGS
1G	Barcoding_rev_33	CAAGCAGAAGACGGCATACGAGAT CGTATAATCA GTGACTGGAGTTCAGACGTGTGCT	dual indexing NGS
1G	Barcoding_rev_34	CAAGCAGAAGACGGCATACGAGAT TACGCGGCTG GTGACTGGAGTTCAGACGTGTGCT	dual indexing NGS
1G	Barcoding_rev_35	CAAGCAGAAGACGGCATACGAGAT GCGAGTTACC GTGACTGGAGTTCAGACGTGTGCT	dual indexing NGS
1G	Barcoding_rev_36	CAAGCAGAAGACGGCATACGAGAT TACGGCCGGT GTGACTGGAGTTCAGACGTGTGCT	dual indexing NGS
1G	Barcoding_rev_37	CAAGCAGAAGACGGCATACGAGAT GTCGATTACA GTGACTGGAGTTCAGACGTGTGCT	dual indexing NGS
1G	Barcoding_rev_38	CAAGCAGAAGACGGCATACGAGAT CTGTCTGCAC GTGACTGGAGTTCAGACGTGTGCT	dual indexing NGS
1G	Barcoding_rev_39	CAAGCAGAAGACGGCATACGAGAT CAGCCGATTG GTGACTGGAGTTCAGACGTGTGCT	dual indexing NGS
1G	Barcoding_rev_40	CAAGCAGAAGACGGCATACGAGAT TGACTACATA GTGACTGGAGTTCAGACGTGTGCT	dual indexing NGS
1G	Barcoding_rev_41	CAAGCAGAAGACGGCATACGAGAT ATTGCCGAGT GTGACTGGAGTTCAGACGTGTGCT	dual indexing NGS
1G	Barcoding_rev_42	CAAGCAGAAGACGGCATACGAGAT GCCATTAGAC GTGACTGGAGTTCAGACGTGTGCT	dual indexing NGS
1G	Barcoding_rev_43	CAAGCAGAAGACGGCATACGAGAT GGCGAGATGG GTGACTGGAGTTCAGACGTGTGCT	dual indexing NGS
1G	Barcoding_rev_44	CAAGCAGAAGACGGCATACGAGAT TGGCTCGCAG GTGACTGGAGTTCAGACGTGTGCT	dual indexing NGS
1G	Barcoding_rev_45	CAAGCAGAAGACGGCATACGAGAT TAGAATAACG GTGACTGGAGTTCAGACGTGTGCT	dual indexing NGS
1G	Barcoding_rev_46	CAAGCAGAAGACGGCATACGAGAT TAATGGATCT GTGACTGGAGTTCAGACGTGTGCT	dual indexing NGS
1G	Barcoding_rev_47	CAAGCAGAAGACGGCATACGAGAT TATCCAGGAC GTGACTGGAGTTCAGACGTGTGCT	dual indexing NGS
1G	Barcoding_rev_48	CAAGCAGAAGACGGCATACGAGAT AGTGCCACTG GTGACTGGAGTTCAGACGTGTGCT	dual indexing NGS
1G	Barcoding_rev_49	CAAGCAGAAGACGGCATACGAGAT GTGCAACACT GTGACTGGAGTTCAGACGTGTGCT	dual indexing NGS
1G	Barcoding_rev_50	CAAGCAGAAGACGGCATACGAGAT ACATGGTGTC GTGACTGGAGTTCAGACGTGTGCT	dual indexing NGS
1G	Barcoding_rev_51	CAAGCAGAAGACGGCATACGAGAT GACAGACAGG GTGACTGGAGTTCAGACGTGTGCT	dual indexing NGS
1G	Barcoding_rev_52	CAAGCAGAAGACGGCATACGAGAT TCTTACATCA GTGACTGGAGTTCAGACGTGTGCT	dual indexing NGS
1G	Barcoding_rev_53	CAAGCAGAAGACGGCATACGAGAT TTACAATTCC GTGACTGGAGTTCAGACGTGTGCT	dual indexing NGS
1G	Barcoding_rev_54	CAAGCAGAAGACGGCATACGAGAT AAGCTTATGC GTGACTGGAGTTCAGACGTGTGCT	dual indexing NGS
1G	Barcoding_rev_55	CAAGCAGAAGACGGCATACGAGAT TATTCCTCAG GTGACTGGAGTTCAGACGTGTGCT	dual indexing NGS
1G	Barcoding_rev_56	CAAGCAGAAGACGGCATACGAGAT CTCGTGCGTT GTGACTGGAGTTCAGACGTGTGCT	dual indexing NGS
1G	Barcoding_rev_57	CAAGCAGAAGACGGCATACGAGAT TTAGGATAGA GTGACTGGAGTTCAGACGTGTGCT	dual indexing NGS
1G	Barcoding_rev_58	CAAGCAGAAGACGGCATACGAGAT CCGAAGCGAG GTGACTGGAGTTCAGACGTGTGCT	dual indexing NGS
1G	Barcoding_rev_59	CAAGCAGAAGACGGCATACGAGAT GGACCAACAG GTGACTGGAGTTCAGACGTGTGCT	dual indexing NGS
1G	Barcoding_rev_60	CAAGCAGAAGACGGCATACGAGAT TTCCAGGTAA GTGACTGGAGTTCAGACGTGTGCT	dual indexing NGS
1G	Barcoding_rev_61	CAAGCAGAAGACGGCATACGAGAT TGATTAGCCA GTGACTGGAGTTCAGACGTGTGCT	dual indexing NGS
1G	Barcoding_rev_62	CAAGCAGAAGACGGCATACGAGAT TAACAGTGTT GTGACTGGAGTTCAGACGTGTGCT	dual indexing NGS
1G	Barcoding_rev_63	CAAGCAGAAGACGGCATACGAGAT ACCGCGCAAT GTGACTGGAGTTCAGACGTGTGCT	dual indexing NGS
1G	Barcoding_rev_64	CAAGCAGAAGACGGCATACGAGAT GTTCGCGCCA GTGACTGGAGTTCAGACGTGTGCT	dual indexing NGS
1G	Barcoding_rev_65	CAAGCAGAAGACGGCATACGAGAT AGACACATTA GTGACTGGAGTTCAGACGTGTGCT	dual indexing NGS
1G	Barcoding_rev_66	CAAGCAGAAGACGGCATACGAGAT GCGTTGGTAT GTGACTGGAGTTCAGACGTGTGCT	dual indexing NGS
1G	Barcoding_rev_67	CAAGCAGAAGACGGCATACGAGAT AGCACATCCT GTGACTGGAGTTCAGACGTGTGCT	dual indexing NGS
1G	Barcoding_rev_68	CAAGCAGAAGACGGCATACGAGAT TTGTTCCGTG GTGACTGGAGTTCAGACGTGTGCT	dual indexing NGS
1G	Barcoding_rev_69	CAAGCAGAAGACGGCATACGAGAT AAGTACTCCA GTGACTGGAGTTCAGACGTGTGCT	dual indexing NGS
1G	Barcoding_rev_70	CAAGCAGAAGACGGCATACGAGAT ACGTCAATAC GTGACTGGAGTTCAGACGTGTGCT	dual indexing NGS
1G	Barcoding_rev_71	CAAGCAGAAGACGGCATACGAGAT GGTGTACAAG GTGACTGGAGTTCAGACGTGTGCT	dual indexing NGS
1G	Barcoding_rev_72	CAAGCAGAAGACGGCATACGAGAT CCACCTGTGT GTGACTGGAGTTCAGACGTGTGCT	dual indexing NGS
1G	Barcoding_rev_73	CAAGCAGAAGACGGCATACGAGAT GTTCCGCAGG GTGACTGGAGTTCAGACGTGTGCT	dual indexing NGS
1G	Barcoding_rev_74	CAAGCAGAAGACGGCATACGAGAT ACCTTATGAA GTGACTGGAGTTCAGACGTGTGCT	dual indexing NGS
1G	Barcoding_rev_75	CAAGCAGAAGACGGCATACGAGAT CGCTGCAGAG GTGACTGGAGTTCAGACGTGTGCT	dual indexing NGS
1G	Barcoding_rev_76	CAAGCAGAAGACGGCATACGAGAT GTAGAGTCAG GTGACTGGAGTTCAGACGTGTGCT	dual indexing NGS
1G	Barcoding_rev_77	CAAGCAGAAGACGGCATACGAGAT GGATACCAGA GTGACTGGAGTTCAGACGTGTGCT	dual indexing NGS
1G	Barcoding_rev_78	CAAGCAGAAGACGGCATACGAGAT CGCACTAATG GTGACTGGAGTTCAGACGTGTGCT	dual indexing NGS
1G	Barcoding_rev_79	CAAGCAGAAGACGGCATACGAGAT TCCTGACCGT GTGACTGGAGTTCAGACGTGTGCT	dual indexing NGS
1G	Barcoding_rev_80	CAAGCAGAAGACGGCATACGAGAT CTGGCTTGCC GTGACTGGAGTTCAGACGTGTGCT	dual indexing NGS
1G	Barcoding_rev_81	CAAGCAGAAGACGGCATACGAGAT ACCAGCGACA GTGACTGGAGTTCAGACGTGTGCT	dual indexing NGS
1G	Barcoding_rev_82	CAAGCAGAAGACGGCATACGAGAT TTGTAACGGT GTGACTGGAGTTCAGACGTGTGCT	dual indexing NGS
1G	Barcoding_rev_83	CAAGCAGAAGACGGCATACGAGAT GTAAGGCATA GTGACTGGAGTTCAGACGTGTGCT	dual indexing NGS
1G	Barcoding_rev_84	CAAGCAGAAGACGGCATACGAGAT GTCCACTTGT GTGACTGGAGTTCAGACGTGTGCT	dual indexing NGS
1G	Barcoding_rev_85	CAAGCAGAAGACGGCATACGAGAT TTAGGTACCA GTGACTGGAGTTCAGACGTGTGCT	dual indexing NGS
1G	Barcoding_rev_86	CAAGCAGAAGACGGCATACGAGAT GGAATTCCAA GTGACTGGAGTTCAGACGTGTGCT	dual indexing NGS
1G	Barcoding_rev_87	CAAGCAGAAGACGGCATACGAGAT CATGTAGAGG GTGACTGGAGTTCAGACGTGTGCT	dual indexing NGS
1G	Barcoding_rev_88	CAAGCAGAAGACGGCATACGAGAT TACACGCTCC GTGACTGGAGTTCAGACGTGTGCT	dual indexing NGS
1G	Barcoding_rev_89	CAAGCAGAAGACGGCATACGAGAT GCTTACGGAC GTGACTGGAGTTCAGACGTGTGCT	dual indexing NGS
1G	Barcoding_rev_90	CAAGCAGAAGACGGCATACGAGAT CGCTTGAAGT GTGACTGGAGTTCAGACGTGTGCT	dual indexing NGS
1G	Barcoding_rev_91	CAAGCAGAAGACGGCATACGAGAT CGCCTTCTGA GTGACTGGAGTTCAGACGTGTGCT	dual indexing NGS
1G	Barcoding_rev_92	CAAGCAGAAGACGGCATACGAGAT ATACCAACGC GTGACTGGAGTTCAGACGTGTGCT	dual indexing NGS
1G	Barcoding_rev_93	CAAGCAGAAGACGGCATACGAGAT CTGGATATGT GTGACTGGAGTTCAGACGTGTGCT	dual indexing NGS
1G	Barcoding_rev_94	CAAGCAGAAGACGGCATACGAGAT CAATCTATGA GTGACTGGAGTTCAGACGTGTGCT	dual indexing NGS
1G	Barcoding_rev_95	CAAGCAGAAGACGGCATACGAGAT GGTGGAATAC GTGACTGGAGTTCAGACGTGTGCT	dual indexing NGS
1G	Barcoding_rev_96	CAAGCAGAAGACGGCATACGAGAT TGGACGGAGG GTGACTGGAGTTCAGACGTGTGCT	dual indexing NGS
3C, 3G	non-targeting_s	CACCGAGCTGGACTCTGTAGAAATC	Hit validation
3C, 3G	non-targeting_a	AAACGATTTCTACAGAGTCCAGCTC	Hit validation
3C, 3G	NLRP3_s	CACCGACCACCGCTCTCGGTTCCGG	Hit validation
3C, 3G	NLRP3_a	AAACCCGGAACCGAGAGCGGTGGTC	Hit validation
3C, 3G	IKBKB_s	CACCGAAGGAAGAAGACGTACACCG	Hit validation
3C, 3G	IKBKB_a	AAACCGGTGTACGTCTTCTTCCTTC	Hit validation
3C, 3G	HSP90B1_s	CACCGGAAGAAGCTATTCAGTTGGA	Hit validation
3C, 3G	HSP90B1_a	AAACTCCAACTGAATAGCTTCTTCC	Hit validation
3C, 3G	RNF31_s	CACCGTTGACACCACGCCAGTACCG	Hit validation
3C, 3G	RNF31_a	AAACCGGTACTGGCGTGGTGTCAAC	Hit validation
3C, 3G	NLRC4_s	CACCGTATGACAGAAGACAGCGCCC	Hit validation
3C, 3G	NLRC4_a	AAACGGGCGCTGTCTTCTGTCATAC	Hit validation
3C, 3G	NAIP_s	CACCGGTCTGGAGTCACTTCCGCAG	Hit validation
3C, 3G	NAIP_a	AAACCTGCGGAAGTGACTCCAGACC	Hit validation
3C, 3G	ANTXR2_s	CACCGGGAGAGACATATATCCATGA	Hit validation
3C, 3G	ANTXR2_a	AAACTCATGGATATATGTCTCTCCC	Hit validation
3C, 3G	MYD88_s	CACCGAGTATTGGACCCTTACCCAG	Hit validation
3C, 3G	MYD88_a	AAACCTGGGTAAGGGTCCAATACTC	Hit validation
3C, 3G	IL1R1_s	CACCGAATAGTCTTCCCCTAGCACT	Hit validation
3C, 3G	IL1R1_a	AAACAGTGCTAGGGGAAGACTATTC	Hit validation
3C, 3G	IL1RAP_s	CACCGGTAAGGAGAAAGATGTGCTG	Hit validation
3C, 3G	IL1RAP_a	AAACCAGCACATCTTTCTCCTTACC	Hit validation
3C, 3G	MAP3K7_s	CACCGTAAACACCAACTCATTGCGT	Hit validation
3C, 3G	MAP3K7_a	AAACACGCAATGAGTTGGTGTTTAC	Hit validation
3C, 3G	IKBKG_s	CACCGCGTCACCTGGGCTTTCACAG	Hit validation
3C, 3G	IKBKG_a	AAACCTGTGAAAGCCCAGGTGACGC	Hit validation
3C, 3G	CHUK_s	CACCGAATTGGGACCCTCAGCAGAG	Hit validation
3C, 3G	CHUK_a	AAACCTCTGCTGAGGGTCCCAATTC	Hit validation
3C, 3G	IRAK1_s	CACCGGATCAACCGCAACGCCCGTG	Hit validation
3C, 3G	IRAK1_a	AAACCACGGGCGTTGCGGTTGATCC	Hit validation
3C, 3G	TNFRSF1A_s	CACCGAGAGGTGCACGGTCCCATTG	Hit validation
3C, 3G	TNFRSF1A_a	AAACCAATGGGACCGTGCACCTCTC	Hit validation
3C, 3G	NFKBIA_s	CACCGAGGCTAAGTGTAGACACGTG	Hit validation
3C, 3G	NFKBIA_a	AAACCACGTGTCTACACTTAGCCTC	Hit validation
3C, 3G	TRADD_s	CACCGGAAGCGCCGCAGCAGCTGGA	Hit validation
3C, 3G	TRADD_a	AAACTCCAGCTGCTGCGGCGCTTCC	Hit validation
3C, 3G	RIPK1_s	CACCGGATGCACGTGCTGAAAGCCG	Hit validation
3C, 3G	RIPK1_a	AAACCGGCTTTCAGCACGTGCATCC	Hit validation
3C, 3G	TRAF6_s	CACCGCAGTCTAGATCATAATGATT	Hit validation
3C, 3G	TRAF6_a	AAACAATCATTATGATCTAGACTGC	Hit validation

## Sheet: Supplementary Table 2
Figure	Screen	Screen Replicate	NIS objective	NIS tube lens	NIS tiles	NIS channels	Phenotype objective	Phenotype tube lens	Phenotype tiles	Phenotype channels	NIS-Seq Nuclei	NIS-Seq Nuclei with library-matched barcode	Phenotyped cells	Cells assigned to NIS-Seq nucleus with library-matched barcode
2A	HeLa IL-1b	1	20x	1x	1872	4	20x	1x	1872	3	2114638	1021037	2250655	809574
2A	HeLa IL-1b	2	20x	1x	1872	4	20x	1x	1872	3	2373076	1206490	2424685	984760
2D	HeLa TNFa	1	20x	1x	1872	4	20x	1x	1872	3	2057124	1138233	2236262	712444
2D	HeLa TNFa	2	20x	1x	1872	4	20x	1x	1872	3	2360821	1163497	2430243	682962
3A	THP1 NLRP3	1	20x	1x	1872	4	10x	1x	480	2	3152291	2009300	2479039	869778
3A	THP1 NLRP3	2	20x	1x	3744	4	10x	1x	960	2	4996927	2559800	3224056	1083593
3E	THP1 NLRC4	1	20x	1x	3744	4	10x	1x	960	2	2871618	1441849	2292742	282975
3E	THP1 NLRC4	2	20x	1x	3744	4	10x	1x	960	2	4312180	2763087	3259205	524925
