# Supplementary material for: NIS-Seq enables cell-type-agnostic optical perturbation screening
Source: Nat Biotechnol. 2024 Dec 19;43(8):1337–47. doi: 10.1038/s41587-024-02516-5 (PMC12339361; doi:10.1038/s41587-024-02516-5)
Supplement: Supplementary file 4 — Source code of NIS-Seq image analysis and Python scripts used in Figs. 1e,f, 2a,d and 3a,e. [file 41587_2024_2516_MOESM4_ESM.zip]

Archive with 42 entries (39 files):
- NIS-Seq_sourcecode_v1.2/
- __MACOSX/._NIS-Seq_sourcecode_v1.2
- NIS-Seq_sourcecode_v1.2/.DS_Store
- __MACOSX/NIS-Seq_sourcecode_v1.2/._.DS_Store
- NIS-Seq_sourcecode_v1.2/NIS-Seq image analysis/
- __MACOSX/NIS-Seq_sourcecode_v1.2/._NIS-Seq image analysis
- NIS-Seq_sourcecode_v1.2/NIS-Seq Python scripts/
- __MACOSX/NIS-Seq_sourcecode_v1.2/._NIS-Seq Python scripts
- NIS-Seq_sourcecode_v1.2/NIS-Seq image analysis/QuantCorrelation_v2.htm
- __MACOSX/NIS-Seq_sourcecode_v1.2/NIS-Seq image analysis/._QuantCorrelation_v2.htm
- NIS-Seq_sourcecode_v1.2/NIS-Seq image analysis/ObtainCollages_v9.htm
- __MACOSX/NIS-Seq_sourcecode_v1.2/NIS-Seq image analysis/._ObtainCollages_v9.htm
- NIS-Seq_sourcecode_v1.2/NIS-Seq image analysis/NuclearMapping_Step-2_v3.htm
- __MACOSX/NIS-Seq_sourcecode_v1.2/NIS-Seq image analysis/._NuclearMapping_Step-2_v3.htm
- NIS-Seq_sourcecode_v1.2/NIS-Seq image analysis/compensation_matrix_NextSeq2000_jsb-lab_2022.txt
- __MACOSX/NIS-Seq_sourcecode_v1.2/NIS-Seq image analysis/._compensation_matrix_NextSeq2000_jsb-lab_2022.txt
- NIS-Seq_sourcecode_v1.2/NIS-Seq image analysis/NuclearMatching_v8.htm
- __MACOSX/NIS-Seq_sourcecode_v1.2/NIS-Seq image analysis/._NuclearMatching_v8.htm
- NIS-Seq_sourcecode_v1.2/NIS-Seq image analysis/index.htm
- __MACOSX/NIS-Seq_sourcecode_v1.2/NIS-Seq image analysis/._index.htm
- NIS-Seq_sourcecode_v1.2/NIS-Seq image analysis/NuclearMapping_one-Step_v6.htm
- __MACOSX/NIS-Seq_sourcecode_v1.2/NIS-Seq image analysis/._NuclearMapping_one-Step_v6.htm
- NIS-Seq_sourcecode_v1.2/NIS-Seq image analysis/QuantPhenotype_v3.htm
- __MACOSX/NIS-Seq_sourcecode_v1.2/NIS-Seq image analysis/._QuantPhenotype_v3.htm
- NIS-Seq_sourcecode_v1.2/NIS-Seq image analysis/brown1.jpg
- __MACOSX/NIS-Seq_sourcecode_v1.2/NIS-Seq image analysis/._brown1.jpg
- NIS-Seq_sourcecode_v1.2/NIS-Seq image analysis/NuclearMapping_Step-1_v4.htm
- __MACOSX/NIS-Seq_sourcecode_v1.2/NIS-Seq image analysis/._NuclearMapping_Step-1_v4.htm
- NIS-Seq_sourcecode_v1.2/NIS-Seq image analysis/AnalyzeInSituCombined_v2.htm
- __MACOSX/NIS-Seq_sourcecode_v1.2/NIS-Seq image analysis/._AnalyzeInSituCombined_v2.htm
- NIS-Seq_sourcecode_v1.2/NIS-Seq Python scripts/Fig2A_analysis_IL1b-screen.ipynb
- __MACOSX/NIS-Seq_sourcecode_v1.2/NIS-Seq Python scripts/._Fig2A_analysis_IL1b-screen.ipynb
- NIS-Seq_sourcecode_v1.2/NIS-Seq Python scripts/Fig3A_analysis_Nigericin-screen.ipynb
- __MACOSX/NIS-Seq_sourcecode_v1.2/NIS-Seq Python scripts/._Fig3A_analysis_Nigericin-screen.ipynb
- NIS-Seq_sourcecode_v1.2/NIS-Seq Python scripts/Fig1E.ipynb
- __MACOSX/NIS-Seq_sourcecode_v1.2/NIS-Seq Python scripts/._Fig1E.ipynb
- NIS-Seq_sourcecode_v1.2/NIS-Seq Python scripts/Fig3E_analysis_PrgI-PA-screen.ipynb
- __MACOSX/NIS-Seq_sourcecode_v1.2/NIS-Seq Python scripts/._Fig3E_analysis_PrgI-PA-screen.ipynb
- NIS-Seq_sourcecode_v1.2/NIS-Seq Python scripts/Fig2D_analysis_TNF-screen.ipynb
- __MACOSX/NIS-Seq_sourcecode_v1.2/NIS-Seq Python scripts/._Fig2D_analysis_TNF-screen.ipynb
- NIS-Seq_sourcecode_v1.2/NIS-Seq Python scripts/Fig1F_replicates.ipynb
- __MACOSX/NIS-Seq_sourcecode_v1.2/NIS-Seq Python scripts/._Fig1F_replicates.ipynb
