# Supplementary material for: NIS-Seq enables cell-type-agnostic optical perturbation screening
Source: Nat Biotechnol. 2024 Dec 19;43(8):1337–47. doi: 10.1038/s41587-024-02516-5 (PMC12339361; doi:10.1038/s41587-024-02516-5)
Supplement: Supplementary file 4 — Source code of NIS-Seq image analysis and Python scripts used in Figs. 1e,f, 2a,d and 3a,e. [file 41587_2024_2516_MOESM4_ESM.zip › NIS-Seq_sourcecode_v1.2/NIS-Seq image analysis/compensation_matrix_NextSeq2000_jsb-lab_2022.txt]

-0.00000053383927880449409	0.00013117756888154878085	-0.000073871989564780743899
-0.00000163982560834916235	-0.0000002190227297591857	0.00014912078246548317217
0.00028411878408316115164	-0.00015050231099226397759	0.000082106772421050909541
